# Supplementary material for: Homodimer-mediated phosphorylation of C/EBPα-p42 S16 modulates acute myeloid leukaemia differentiation through liquid-liquid phase separation
Source: Nat Commun. 2023 Oct 30;14:6907. doi: 10.1038/s41467-023-42650-3 (PMC10616288; doi:10.1038/s41467-023-42650-3)
Supplement: Supplementary file 4 — Source Data [file 41467_2023_42650_MOESM4_ESM.xlsx]

## Sheet: Figure 1
	Fig.1b				Fig.1c
		Spleen weight(g)				GFP+ cells in BM(%)
	mouse	Ctrl	D/A		mouse	Ctrl	D/A
	1	0.1892	0.0731		1	94.2	78.3
	2	0.152	0.0897		2	94.5	55.9
	3	0.1383	0.0732		3	85.3	53.4
	4	0.1937	0.0758		4	87	58.4
	5	0.173	0.0902		5	87.6	62.3
	Fig.1d		number of puncta in each cell									Average		Fig.1e
	treatment		#1	#2	#3	#4	#5	#6	#7	#8	#9			Treatment	number of puncta in each cell					Average
	Ctrl	1	7	10								8.5		Ctrl	1	4				4
		2	11									11			2	9				9
		3	15	10	13							12.6667			3	7				7
		4	10									10			4	10				10
		5	12	9	11							10.6667			5	3				3
		6	8	9								8.5			6	7	5			6
		7	11	9	12							10.6667			7	4				4
		8	13	14	12	8	11					11.6			8	8				8
		9	9									9			9	8				8
		10	8									8			10	9	10			9.5
		11	9	13	9	11	9	8				9.83333			11	4				4
		12	10	7	5	8	11	13				9			12	3				3
		13	9	6	11	7	9					8.4			13	3				3
		14	8	11	8	12						9.75			14	2				2
		15	4	3	6	6	4					4.6			15	4				4
		16	5	7	18	11	14					11			16	7				7
		17	12	16	19							15.6667			17	6				6
		18	16	12								14			18	3				3
		19	11	14	7							10.6667			19	5				5
		20	10	9	7	11	9					9.2			20	3				3
		21	8	12	14	15	16					13			21	2				2
		22	16									16			22	3				3
		23	14	8	12	11						11.25			23	7				7
		24	9	18	12	14	18	16				14.5			24	2				2
		25	6	15	15	12						12			25	3	2			2.5
		26	9	10								9.5			26	4				4
		27	8	10	6	12						9			28	5				5
		28	16									16			29	3	5			4
		29	15									15			30	6				6
		30	12	7	12	22						13.25			31	3				3
		31	5	9	12	12						9.5			32	6				6
		32	12	16	16	13	7	8				12			33	3	5			4
		33	12									12			34	5				5
		34	9	13	15							12.3333			35	2				2
		35	14	7	9	13	7					10			36	3				3
		36	11	16								13.5			37	3				3
		37	15	11	8	12						11.5			38	3				3
		38	9									9			39	2				2
		39	7	11	13	15	16	17	9			12.5714			40	7				7
		40	8	8	13	13	11					10.6			41	4				4
		41	14									14			42	2				2
		42	14									14			43	3				3
		43	16	16	15							15.6667			44	5				5
		44	15	11	14							13.3333			45	2				2
		45	14	21								17.5			46	5				5
		46	16	23	24							21			47	3				3
		47	17									17			48	6				6
		48	15									15			49	4				4
		49	16	14								15			50	5				5
		50	13									13			51	2				2
		51	11	15								13			52	5				5
		52	12									12			53	3				3
		53	4	6	8	10						7			54	2				2
		54	8	6	5	10						7.25			55	2				2
		55	8	17	9	18						13			56	3				3
		56	11	8	8	10	13	15	16	12	13	11.7778			57	2				2
		57	11									11			58	9	2			5.5
		58	13									13			59	3				3
		59	9	9	4	21	17					12			60	3				3
		60	14	12								13			61	1				1
		61	13									13			62	2				2
		62	13	9	11	23						14			63	1				1
		63	11	19	17	19	12	20	16			16.2857			64	4				4
		64	13	19								16		D/A	1	17				17
		65	16	19								17.5			2	12	9			10.5
		66	12	15								13.5			3	9				9
		67	14									14			4	16	11			13.5
	D/A	1	24									24			5	16				16
		2	21	14								17.5			6	22				22
		3	19	24	13							18.6667			7	18	16			17
		4	21	13	20							18			8	24				24
		5	11	9								10			9	29	13			21
		6	18									18			10	11	8			9.5
		7	14	18	14	16						15.5			11	26				26
		8	16	23	25	15	14	18				18.5			12	20				20
		9	34	28	24	19	7					22.4			13	25	27	21		24.3333
		10	16	18	19	20						18.25			14	24				24
		11	15	13								14			15	8	6	5	18	9.25
		12	18	11	18	10						14.25			16	22				22
		13	15	17								16			17	21	17			19
		14	18	22	33							24.3333			18	22	14			18
		15	33	21								27			19	24	27			25.5
		16	14	16	11	20	19	18				16.3333			20	17	29	22		22.6667
		17	14	12	11							12.3333			21	18				18
		18	16	18	20	22	16	11	9	17		16.125			22	20				20
		19	19	11								15			23	13	10			11.5
		20	15									15			24	33				33
		21	18									18			25	5	12	11		9.33333
		22	24	19								21.5			26	8	23			15.5
		23	13	20	19	23	19					18.8			27	11	20			15.5
		24	16	29	21	20	12	19				19.5			28	6	14			10
		25	12									12			29	30				30
		26	19									19			30	19	10			14.5
		27	22	10								16			31	20	19	9		16
		28	16	17	26	18	19	19				19.1667			32	23	17			20
		29	20	16	15	18	19	14				17			33	21				21
		30	27	24	41							30.6667			34	24	21			22.5
		31	31									31			35	15	9			12
		32	29									29			36	22				22
		33	31	33	43							35.6667			37	25				25
		34	38	31								34.5			38	17	12	20		16.3333
		35	21									21			39	18				18
		36	35	37	19							30.3333			40	11	10	13	18	13
		37	37									37			41	29	14	23	18	21
		38	11	17	21	21						17.5			42	25				25
		39	19									19			43	26	18	22		22
		40	18	12	23	15	35					20.6			44	18				18
		41	13	16	21	20						17.5			45	22	12			17
		42	21	23								22			46	19	32	22		24.3333
		43	20	21	24	26	20					22.2			47	23				23
		44	21									21			48	25	31			28
		45	24	27	21	19						22.75			49	22	22	18	14	19
		46	15	17	11							14.3333			50	30	23	15		22.6667
		47	12	20	7							13			51	24				24
		48	13	17	21							17			52	38	16			27
		49	15									15			53	24	24	24		24
		50	18	21								19.5			54	19				19
		51	15	17	10							14			55	27	12			19.5
		52	14	20								17			56	24	20	28	15	21.75
		53	13									13			57	29	18			23.5
		54	25									25			58	35				35
		55	11									11			59	29	13			21
		56	15	13								14			60	9	6			7.5
		57	17	19								18			61	13	9	14		12
		58	19									19			62	18	13			15.5
		59	22	15								18.5			63	13	13	24		16.6667
		60	14	23	20	18						18.75			64	22	25			23.5
		61	24	28								26
		62	18	26								22
		63	36									36
		64	17	14	20	11	13	21				16
		65	16	13	11							13.3333
		66	30	12								21
		67	24	10								17
		68	8	11	17	13						12.25
		69	9	5	10	26	6					11.2
		70	10	5	6	9	13	6	9			8.28571
		71	9	9	13	12						10.75
		72	12	19	14	17	12					14.8
		73	32									32
	Fig.1f		number of puncta in each cell												Average
	Time(h)		#1	#2	#3	#4	#5	#6	#7	#8	#9	#10		#11
	Ctrl	1	0												0
		2	0	2	6										2.66667
		3	4	3	1										2.66667
		4	2	4	3										3
		5	5	0											2.5
		6	3	0											1.5
		7	4	2	7										4.33333
		8	7	3	8										6
		9	6	0											3
		10	3	0											1.5
		11	4												4
		12	0	0	0										0
		13	0												0
		14	0	0											0
		15	0	0	0	0									0
		16	0	0											0
		17	0												0
		18	0												0
		19	0												0
		20	0												0
		21	0												0
		22	0	0											0
		23	0	0											0
		24	0												0
		25	0												0
		26	0	2	6										2.66667
		27	2	6	7	2									4.25
		28	3												3
		29	1	2	0										1
		30	0	5	6	5									4
		31	5	1	0	0	0								1.2
		32	6	1	2	6	5								4
		33	0	2	2	5									2.25
		34	0	0	0										0
		35	0	0											0
		36	0	0	0	6	6								2.4
		37	3	9	0	0	0								2.4
		38	3	4	6	1	0	0	0	0					1.75
		39	0	0	4	2	0								1.2
		40	0	0	0										0
		41	0	0	0	2									0.5
		42	0	0	4	0	0	0	0						0.571429
		43	0	0	0	0									0
		44	0	0											0
		45	0	0	0	0	0	0							0
		46	5	3	0	0	3	0	0						1.57143
		47	6	6	8	2	1	4	1	0	0	0		0	2.54545
		48	6	2	3	4	0	3	3	7	2	0			3
		49	0	0	0	0	3	0							0.5
		50	5	0	0	6	0	0							1.83333
		51	9	3	4	3	0								3.8
		52	10	7	0	0	0	0	0	0					2.125
		53	8	4	3	1	1	0							2.83333
		54	3	1	1	0	7	0	0	0					1.5
		55	3	0	0	0									0.75
		56	0	0	0	0									0
		57	5	6	6	4	0	0	0						3
		58	7	9	0	0	0	0	0	0	0				1.77778
		59	8	0	0	0	0	0	0	0					1
		60	6	8	2	0	0	0	0	0					2
		61	5	4	5	0	0	0							2.33333
		62	0	0	0	0									0
		63	1	13	14	5	0	0	0	0					4.125
		64	0	0	0										0
		65	3	6											4.5
		66	0	0											0
		67	0												0
	3h	1	0	8	0										2.66667
		2	0												0
		3	0												0
		4	0												0
		5	8												8
		6	0												0
		7	0												0
		8	0												0
		9	8												8
		10	8		17	11									12
		11	0												0
		12	0		23	23									15.3333
		13	16		35										25.5
		14	0												0
		15	0	34											17
		16	0												0
		17	0	36	0										12
		18	72												72
		19	0												0
		20	0												0
		21	16												16
		22	0												0
		23	0												0
		24	0												0
		25	0												0
		26	8												8
		27	0												0
		28	0												0
		29	0												0
		30	0												0
		31	0												0
		32	0												0
		33	0												0
		34	40												40
		35	0												0
		36	0												0
		37	0		0	0									0
		38	0												0
		39	0												0
		40	0												0
		41	0												0
		42	40	39											39.5
		43	56	26	26										36
		44	0												0
		45	0												0
		46	0												0
		47	0												0
		48	24												24
		49	16												16
		50	0												0
		51	0												0
		52	32												32
		53	24												24
		54	64												64
		55	0												0
		56	0		2										1
		57	48												48
		58	32												32
		59	24		0										12
		60	0												0
		61	32												32
		62	0												0
	6h	1	66												66
		2	0												0
		3	0	48											24
		4	72	24											48
		5	24												24
		6	12												12
		7	0												0
		8	48												48
		9	60												60
		10	18	66	36	10									32.5
		11	66												66
		12	54												54
		13	90												90
		14	66												66
		15	36												36
		16	18												18
		17	48												48
		18	0												0
		19	24												24
		20	18												18
		21	66	48											57
		22	24												24
		23	54	42											48
		24	36		23										29.5
		25	12	42											27
		26	18		37										27.5
		27	66												66
		28	12	42											27
		29	54	42											48
		30	72	36											54
		31	24	54											39
		32	30	12											21
		33	30												30
		34	30	6	48	28	11								24.6
		35	36	54	40										43.3333
		36	42	12											27
		37	42	24											33
		38	48												48
		39	12	18											15
		40	48												48
		41	12		9	31									17.3333
		42	36	30	26		9	27							25.6
		43	12	12		33									19
		44	12												12
		45	66												66
		46	12	36	27										25
		47	18	36	57										37
		48	72												72
		49	12	48	9										23
		50	42												42
		51	0	42	37										26.3333
		52	12												12
		53	30	54											42
		54	24	30	6	46									26.5
		55	42	12	24	29	14								24.2
		56	0	66											33
		57	12			17	27								18.6667
		58	24		42										33
		59	42												42
		60	42	36	39										39
		61	36	42											39
		62	66												66
		63	42	42	5	23	30								28.4
	12h	1	80	16											48
		2	40	104	24										56
		3	184												184
		4	104												104
		5	88	64	72	4	32								52
		6	56	144	32										77.3333
		7	128	104											116
		8	56	56	112										74.6667
		9	64												64
		10	64	104	112										93.3333
		11	160												160
		12	96												96
		13	88	96											92
		14	208												208
		15	32	16											24
		16	104	24	40	9	72								49.8
		17	72												72
		18	136	80	64	18	120								83.6
		19	96												96
		20	176	136											156
		21	192												192
		22	128												128
		23	72	56	32										53.3333
		24	112												112
		25	80	136											108
		26	96	72											84
		27	48												48
		28	50	62											56
		29	184												184
		30	104												104
		31	64	40											52
		32	77												77
		33	116												116
		34	74		0										37
		35	24	24	8	6	45								21.4
		36	64												64
		37	89	24	8										40.3333
		38	48	48											48
		39	92												92
		40	115												115
		41	104	56											80
		42	72	96	87										85
		43	82	102	32										72
		44	68	100											84
		45	96												96
		46	156												156
		47	192												192
		48	128												128
		49	53												53
		50	40	16	64										40
		51	32	24	64		48								42
		52	104	48	16	16	83								53.4
		53	88												88
		54	95												95
		55	80												80
		56	113												113
		57	88	112											100
		58	96	80	104										93.3333
		59	76	12											44
		60	48												48
		61	56												56
		62	96	42											69
	24h	1	135	198											166.5
		2	147												147
		3	169	124											146.5
		4	142	89											115.5
		5	156	120											138
		6	114	45											79.5
		7	185												185
		8	112												112
		9	120												120
		10	173	149											161
		11	98												98
		12	270												270
		13	157												157
		14	125	105	60										96.6667
		15	124												124
		16	117	168											142.5
		17	135	45											90
		18	232												232
		19	217												217
		20	115	110	96										107
		21	82												82
		22	119	75	60										84.6667
		23	105												105
		24	147	198											172.5
		25	121												121
		26	255												255
		27	132												132
		28	140	116	80										112
		29	125												125
		30	115												115
		31	125	105											115
		32	142	135	122										133
		33	137												137
		34	90	42	98										76.6667
		35	132	167											149.5
		36	110												110
		37	156												156
		38	45												45
		39	116												116
		40	32												32
		41	117	76											96.5
		42	136	116											126
		43	119	117											118
		44	123												123
		45	75												75
		46	132												132
		47	142												142
		48	126	142	179										149
		49	134	117											125.5
		50	146	120											133
		51	132	121											126.5
		52	142												142
		53	127	108											117.5
		54	141												141
		55	124	135											129.5
		56	136	143											139.5
		57	105												105
		58	60												60
		59	158												158
		60	135												135
		61	141												141
		62	120												120
		62	60												60
	48h	1	192												192
		2	256												256
		3	144												144
		4	174	154											164
		5	232												232
		6	198	128											163
		7	200												200
		8	240												240
		9	176												176
		10	160	144											152
		11	176												176
		12	169												169
		13	104												104
		14	164												164
		15	176												176
		16	208												208
		17	158	157											157.5
		18	152	161											156.5
		19	160	144											152
		20	248												248
		21	160												160
		22	184	160											172
		23	173	159											166
		24	176												176
		25	176												176
		26	200												200
		27	163	149											156
		28	163												163
		29	171	146											158.5
		30	153												153
		31	165												165
		32	149												149
		33	243	212											227.5
		34	164	98											131
		35	138												138
		36	150												150
		37	225												225
		38	231												231
		39	142												142
		40	165												165
		41	139												139
		42	158	136											147
		43	169	120											144.5
		44	183												183
		45	201												201
		46	128												128
		47	207	175											191
		48	209												209
		49	168	136											152
		50	152	160											156
		51	204	186											195
		52	176												176
		53	200												200
		54	152												152
		55	176												176
		56	176												176
		57	185												185
		58	159												159
		59	157												157
		60	165												165

## Sheet: Figure 2
	Fig.2b							Fig.2d
			concentration						Time(s)	C/EBPα-EGFP protein
	protein	reagent	10%	20%	30%	40%			-1.57	1	1	1	1	1	1	1	1
	C/EBPα-EGFP	PEG8000	0.078	0.082	0.133	0.13			0	0.477469	0.396972	0.418247	0.45115	0.404902	0.414406	0.581123	0.421117
		PEG6000	0.074	0.068	0.138	0.087			1.57	0.541356	0.450094	0.478406	0.492737	0.462187	0.45998	0.636864	0.481766
		PEG4000	0.115	0.075	0.134	0.109			3.14	0.57451	0.497565	0.523818	0.552977	0.503622	0.506053	0.668923	0.529961
		PEG2000	0.07	0.093	0.103	0.114			4.71	0.61673	0.525562	0.558345	0.610121	0.536819	0.537421	0.718764	0.54354
		PEG1000	0.04	0.044	0.058	0.096			6.28	0.651959	0.565855	0.604167	0.658054	0.559117	0.564231	0.737046	0.572692
		PEG400	0.036	0.042	0.047	0.051			7.85	0.682148	0.565262	0.593399	0.665545	0.566689	0.584562	0.755196	0.576491
		PEG200	0.04	0.04	0.04	0.041			9.42	0.702752	0.569913	0.608087	0.702775	0.593896	0.605284	0.770475	0.592697
		Sucrose	0.039	0.04	0.042	0.04			10.99	0.715228	0.593227	0.651159	0.730105	0.618066	0.626041	0.789442	0.615258
		Ficoll	0.039	0.0466	0.049	0.041			12.56	0.730051	0.621286	0.665672	0.751815	0.61636	0.625009	0.80148	0.636366
		Glycerol	0.037	0.037	0.04	0.042			14.13	0.730298	0.624688	0.705115	0.760263	0.62206	0.634978	0.804905	0.645489
		reagent	10%	20%	30%	40%			15.7	0.737808	0.62809	0.689782	0.671699	0.646771	0.637257	0.791865	0.665799
	EGFP	PEG8000	0.04	0.039	0.04	0.04			17.27	0.767849	0.650718	0.7057	0.682325	0.641113	0.63569	0.83923	0.686672
		PEG4000	0.04	0.039	0.039	0.037			18.84	0.786304	0.641261	0.703066	0.699755	0.655507	0.640319	0.837201	0.671498
		PEG1000	0.04	0.04	0.039	0.038			20.41	0.791887	0.663889	0.709036	0.683663	0.68858	0.652994	0.817629	0.69352
		Ficoll	0.04	0.04	0.037	0.038			21.98	0.808093	0.685643	0.730981	0.701628	0.700852	0.666453	0.848608	0.717629
									23.55	0.795024	0.668602	0.741163	0.700099	0.699812	0.708289	0.853033	0.725181
									25.12	0.81385	0.690543	0.75433	0.683243	0.711751	0.711386	0.84247	0.712259
									26.69	0.82509	0.698408	0.773408	0.700787	0.736213	0.714342	0.850636	0.722766
									28.26	0.813677	0.705524	0.790964	0.729264	0.763295	0.73898	0.855114	0.712681
									29.83	0.8368	0.713171	0.794885	0.718408	0.752229	0.744926	0.864097	0.704566
									31.4	0.834305	0.74329	0.821395	0.728614	0.780892	0.785694	0.88691	0.701564
									32.97	0.859578	0.728964	0.841468	0.787631	0.76109	0.782952	0.866047	0.714393
									34.54	0.871313	0.756648	0.845213	0.767372	0.762421	0.770099	0.859803	0.734046
									36.11	0.881639	0.761298	0.873712	0.783464	0.804189	0.757851	0.853666	0.744154
	Fig.2g		Time(min)	number of puncta																						Average
		#1	1	30	20																					25
			3	64	53	58	39	54																		53.6
			5	74	67	69	46	63																		63.8
			10	88	70	80	57	85																		76
		#2	1	34	52	45	66	45	32																	45.6667
			3	40	52	62	71	65	56																	57.6667
			5	76	93	85	139	82	57																	88.6667
			10	82	106	90	140	99	77																	99
		#3	1	37	31	21	17	18																		24.8
			3	65	58	53	54	43																		54.6
			5	72	63	65	59	65																		64.8
			10	105	76	81	78	71																		82.2
		#4	1	16	24	16	17																			18.25
			3	50	41	34	45																			42.5
			5	71	60	45	51	43																		54
			10	111	79	69																				86.3333
		#5	1	40	26	25	30																			30.25
			3	63	52	50	65																			57.5
			5	65	76	59	76																			69
			10	78	116	75	82																			87.75
		#6	1	35	26	27	31																			29.75
			3	45	37	49	35	22																		37.6
			5	46	45	18	75	36	42																	43.6667
			10	43	69	47	75	40	38	65	70															55.875
		#7	1	25	40	30	30	50	56	20	20	48	46	35	20	35										35
			3	53	35	22	37	24	48	18	20	43	66	30	25	40	41	38	60	30	20	66	50	34	18	37.1818
			5	56	35	30	48	24	49	32	20	27	59	30	33	62	38	45	80	54	29	60	42	35	26	41.5455
			10	61	50	45	63	60	34	32	34	30	65	35	35	99	48	65	83	73	78	67	56	46	28	53.9545
		#8	1	30	16																					23
			3	34	38	20	76	36	29	35	28	32	34	28												35.4545
			5	37	53	36	60	46	60	50	55	62	63	25												49.7273
			10	70	79	39	105	49	70	62	89	67	79	49	36											66.1667
		#9	1	23	50			36.5																		36.5
			3	32	74	58	35	49.75																		49.75
			5	34	80	76	44	58.5																		58.5
			10	35	90	80	50	63.75																		63.75
		#10	1	28																						28
			3	42																						42
			5	51																						51
			10	75																						75
	Fig.2h
		Time(s)	C/EBPα-EGFP puncta
		-1.07909	1	1	1	1	1	1	1	1
		0	0.568835	0.472135	0.507446	0.560526	0.550444	0.541609	0.572536	0.543713
		1.87818	0.595921	0.516701	0.553967	0.598475	0.604971	0.607067	0.601279	0.5698
		3.87818	0.613212	0.544192	0.572421	0.60591	0.641233	0.630269	0.616807	0.572067
		5.87818	0.636224	0.568282	0.591085	0.611714	0.646586	0.636634	0.626106	0.600388
		7.92253	0.636317	0.581031	0.611714	0.607677	0.659183	0.646798	0.633489	0.593324
		9.87799	0.646654	0.581066	0.624011	0.614391	0.65104	0.653615	0.628361	0.597562
		11.878	0.647676	0.590449	0.640834	0.627698	0.671983	0.676016	0.623485	0.589151
		13.878	0.665048	0.60772	0.652008	0.639945	0.668114	0.68349	0.625712	0.595525
		15.878	0.684476	0.614468	0.656779	0.632945	0.679384	0.678008	0.635377	0.601965
		17.878	0.67577	0.622356	0.661129	0.625904	0.690249	0.652773	0.657752	0.607977
		19.878	0.673169	0.647408	0.664387	0.65037	0.69558	0.650514	0.635124	0.627493
		21.878	0.691536	0.654031	0.665848	0.639183	0.691036	0.649816	0.64834	0.620889
		23.878	0.715835	0.669041	0.686056	0.652032	0.716005	0.687802	0.654934	0.636561
		25.878	0.666096	0.645093	0.689494	0.658989	0.715218	0.695296	0.65617	0.63883
		27.878	0.68218	0.64828	0.701721	0.647638	0.733101	0.683798	0.654202	0.637448
		29.878	0.722244	0.64406	0.68767	0.655698	0.727972	0.710038	0.656935	0.650491
		31.878	0.756297	0.655491	0.70465	0.648249	0.720481	0.702072	0.650538	0.660118
		33.878	0.738368	0.656114	0.715	0.655535	0.736543	0.713796	0.656343	0.659789
		35.8771	0.728999	0.65428	0.719122	0.658552	0.723023	0.705891	0.65524	0.652068
		37.878	0.739695	0.670091	0.73819	0.676208	0.732021	0.706548	0.660599	0.66153
		39.8771	0.738474	0.687095	0.76152	0.666789	0.763334	0.7047	0.66894	0.660873
		41.9208	0.734958	0.667082	0.739646	0.67122	0.781329	0.733692	0.674745	0.670138
		43.8771	0.731056	0.682127	0.748434	0.677568	0.78918	0.744492	0.678324	0.676085
		45.8781	0.75075	0.689481	0.765029	0.681169	0.781712	0.736628	0.680212	0.679305
		47.9157	0.75205	0.687665	0.773361	0.689447	0.791812	0.726773	0.682917	0.669054
		49.8775	0.790854	0.699826	0.773344	0.685655	0.772579	0.735992	0.679085	0.659428
		51.8785	0.787178	0.707784	0.77722	0.692478	0.764931	0.722604	0.678859	0.681802
		53.8775	0.792738	0.677605	0.787763	0.704099	0.796536	0.722645	0.700361	0.662549
		55.8785	0.802068	0.672904	0.781957	0.687123	0.790687	0.760323	0.698754	0.693005
		57.8775	0.802306	0.699665	0.784237	0.696963	0.802677	0.735602	0.707744	0.702566
		59.8785	0.79519	0.724646	0.767344	0.700103	0.789315	0.766483	0.70966	0.669678

## Sheet: Figure 3
	Fig.3b
	protein	reagent	10%	20%	30%	40%
	EGFP	PEG8000	0.047	0.044	0.046	0.047
		PEG4000	0.046	0.046	0.046	0.047
		PEG1000	0.047	0.048	0.046	0.046
		Ficoll	0.045	0.049	0.047	0.043
	Fig.3f
	anti-GFP					anti-Flag
IP					IP
	anti-GFP					anti-Flag
Input					Input
	Fig.3g
			number of puncta													Average
	Ctrl	1	48	78												63
		2	82	78	78	79	61									75.6
		3	95	48	45	45	75	36								57.3333
		4	87	61	72											73.3333
		5	75	59	73	78	76									72.2
		6	67	59	71	81	54									66.4
		7	82													82
		8	95	76	76	75	58									76
		9	78	57		71										68.6667
		10	74	59	65	73										67.75
		11	79	69												74
		12	94	65	65	71	65	76								72.6667
		13	77	75	89	79	81	88								81.5
		14	98	78	68	61										76.25
		15	83	88	64											78.3333
		16	71	97	78											82
		17	71	67	76	89										75.75
		18	81	86	81											82.6667
		19	72	73	68	66										69.75
		20	71	78												74.5
		21	87	76	73											78.6667
		22	71	75	76	72										73.5
		23	70	78												74
		24	84													84
		25	71	66	74											70.3333
		26	75	39	52	61										56.75
		27	97	78	81											85.3333
		28	62	78												70
		29	81													81
		30	75													75
		31	92													92
		32	70	78	66											71.3333
		33	76	65	65											68.6667
		34	77	67	56											66.6667
		35	64	68												66
		36	69													69
		37	76	76	78	77	71									75.6
		38	69	76												72.5
		39	70	76												73
		40	71	74												72.5
		41	82	76	87											81.6667
		42	68	67	89											74.6667
		43	78	73												75.5
		44	79													79
		45	78	67	61											68.6667
		46	76	56	87	72										72.75
		47	73	78	67											72.6667
		48	89	78	82	65										78.5
		49	67	89												78
		50	69	89	91	67	76									78.4
		51	67	65	72	67										67.75
		52	89	75												82
		53	82	68												75
		54	75	69	67	37										62
		55	62	69												65.5
		56	62													62
		57	64	78												71
		58	68													68
		59	78													78
		60	78	60	59	57										63.5
		61	82	67												74.5
		62	54	52	59											55
		63	56	67	71	74										67
		64	87	67												77
		65	89	75												82
		66	81													81
		67	58	61	67	72	72	68	67	72	65					66.8889
		68	78	82												80
		69	67	89												78
		70	86													86
		71	79	89	87	67										80.5
	mCherry-C/EBPα-p30	1	2													2
		2	0													0
		3	2	4	0	4										2.5
		4	2													2
		5	1	4	0											1.66667
		6	2	0												1
		7	0	4	4											2.66667
		8	0	0												0
		9	3	2	3	0										2
		10	1	1	0											0.666667
		11	5	1	1											2.33333
		12	0													0
		13	0													0
		14	0	0												0
		15	0	4	4	0	0									1.6
		16	3													3
		17	0	5												2.5
		18	0													0
		19	0	4	0											1.33333
		20	0	3												1.5
		21	3	0	2	0	0									1
		22	4	0												2
		23	2	0												1
		24	0	3	0											1
		25	0	0	7											2.33333
		26	0													0
		27	1													1
		28	0	0	4											1.33333
		29	4	4	5	0										3.25
		30	0	2												1
		31	0													0
		32	0	0	3											1
		33	0	0	0											0
		34	0													0
		35	0	0												0
		36	2	3	4	0										2.25
		37	0	0	0											0
		38	0	0	0	4	0									0.8
		39	3	0	2	0										1.25
		40	3	0	3	0	6	2								2.33333
		41	0													0
		42	1	2	4	2										2.25
		43	0	0	0	5										1.25
		44	2	7												4.5
		45	2													2
		46	0													0
		47	0													0
		48	6	1	2	7										4
		49	0													0
		50	1	0												0.5
		51	2	2	3	15	0									4.4
		52	0													0
		53	0	4	3											2.33333
		54	2	3	7											4
		55	4	0	0											1.33333
		56	18													18
		57	0	4	0	0										1
		58	0	2	0	2										1
		59	0	0	2											0.666667
		60	0	0	2											0.666667
		61	2	0	4											2
		62	2													2
		63	5	3	2											3.33333
		64	1	0	0	0										0.25
		65	0	0	0	0										0
		66	0	17	0											5.66667
	mCherry-C/EBPα-p30ΔLZ	1	100													100
		2	93													93
		3	75	100	92											89
		4	103	67												85
		5	88	86	89	75	81									83.8
		6	73	72	67	62	67									68.2
		7	83													83
		8	91	89	60	85	77									80.4
		9	65													65
		10	78	58	80											72
		11	58	58	68	71										63.75
		12	73	76	58	76										70.75
		13	63	65												64
		14	81	75	77	86										79.75
		15	78	76	98											84
		16	63	70												66.5
		17	79	75	85	71	83		76	78						78.1429
		18	89	70	69											76
		19	59	76	67	72	78	89								73.5
		20	76													76
		21	70	68	87											75
		22	63	89	88											80
		23	87													87
		24	77	88	86	75	87	89								83.6667
		25	75	89		87										83.6667
		26	78	77	84	87	91	76								82.1667
		27	69	79												74
		28	88	88												88
		29	72	78	81											77
		30	54	76												65
		31	76													76
		32	55	56												55.5
		33	76	67	78	63										71
		34	78													78
		35	71													71
		36	74													74
		37	70													70
		38	75													75
		39	76	78	60	38	30									56.4
		40	62	69												65.5
		41	57	51	38	56										50.5
		42	56	65												60.5
		43	74	72												73
		44	74	31												52.5
		45	59													59
		46	65													65
		47	65													65
		48	52													52
		49	58	67												62.5
		50	67	78												72.5
		51	79	72												75.5
		52	67	89												78
		53	72													72
		54	58	67	77	58	76	65								66.8333
		55	67	58												62.5
		56	78													78
		57	72													72
		58	72													72
		59	89													89
		60	76													76
		61	71													71
		62	60	52												56
		63	64													64
		64	79	69												74
		65	73	54												63.5
		66	72													72
		67	65	62												63.5
		68	79	70												74.5
		69	80													80
		70	68													68

## Sheet: Figure 4
	Fig.4a
		anti-C/EBPα					anti-mCherry					anti-GAPDH
	Fig.4b
		anti-GFP						anti-mCherry
		IP						IP
		anti-GFP						anti-mCherry
		Input						Input
	Fig.4f												Fig.4h		Number of puncta
	TAT entry time		Time(min)	number of puncta							Average		Treatment		#1	#2	#3	#4	#5	#6	#7	#8	#9	Average
	No treat	1	1	25	35	28	34	13			27		PMA	1	44									44
			3	28	37	42	40	47			38.8			2	136	104								120
			5	58	65	57	61	52			58.6			3	94	57	65							72
			10	60	78	69	65	81			70.6			4	96	48								72
		2	1	13	27	46					28.6667			5	67	92	57							72
			3	48	30	50					42.6667			6	20									20
			5	62	51	55					56			7	36									36
			10	80	71	73					74.6667			8	133	156	167							152
		3	1	25	31	30					28.6667			9	44									44
			3	32	60	50					47.3333			10	112									112
			5	35	65	51					50.3333			11	232	92	156							160
			10	52	81	60					64.3333			12	164									164
		4	1	10							10			13	212	157	135							168
			3	31							31			14	243	163	110							172
			5	51							51			15	96									96
			10	56							56			16	144	80								112
		5	1	26	36						31			17	176	88								132
			3	45	41						43			18	243	87								165
			5	55	60						57.5			19	144									144
			10	63	69	75					69			20	89	41	62							64
		6	1	20	29						24.5			21	148									148
			3	20	43						31.5			22	189	75								132
			5	52	49						50.5			23	89	263	164							172
			10	60	73						66.5			24	16									16
		7	1	30							30			25	28	76								52
			3	46							46			26	257	103								180
			5	54							54			27	176	134	89	97						124
			10	70							70			28	147	105	72							108
		8	1	31	45						38			29	163	203	102							156
			3	43	50						46.5			30	196	117	131							148
			5	52	65						58.5			31	48	153	89	78						92
			10	71							71			32	241	173	41	156	209					164
	0 min	1	1	21	28						24.5			33	229	256	193	86	56					164
			3	42	46						44			34	227	106	79	132						136
			5	39	41						40			35	10	78								44
			10	37	31						34			36	187	61								124
		2	1	14	24	14	19	16	3		15			37	256	175	61							164
			3	27	49	40	43	32	19		35			38	96									96
			5	43	55	52	46	58	32		47.6667			39	164	118	42							108
			10	45	45	41	32	34	39		39.3333			40	136	56								96
		3	1	23	9		19				17			41	143	41								92
			3	40	44	29	34				36.75			42	112									112
			5	43	47	38	31				39.75			43	208	72								140
			10	25	29	23	27				26			44	96	157	35							96
		4	1	17	21	15	18				17.75			45	116									116
			3	42	46	45					44.3333			46	97	142	121							120
			5	47	25	39					37			47	68	20								44
			10	21	18	28					22.3333			48	84									84
		5	1	11	27						19			49	132	92								112
			3	35	40						37.5			50	132	36								84
			5	28	43						35.5			51	88	15	53							52
			10	21	36						28.5			52	50	99	19							56
		6	1	9	12	14					11.6667			53	64									64
			3	56	48	41					48.3333			54	52									52
			5	41	35	34					36.6667			55	88	20	16	40						41
			10	21	28	22					23.6667			56	136	45	65	33	162	87				88
		7	1	36	27						31.5			57	155	115	78	176						131
			3	48	51						49.5			58	152									152
			5	45	47						46			59	173	131								152
			10	29	25						27			60	121	159								140
		8	1	26							26			61	83	21								52
			3	49							49			62	151	49								100
			5	46							46			63	88									88
			10	18							18			64	29	0	50	33						28
	-5min	1	1	25							25			65	67	134	87							96
			3	38							38			66	144									144
			5	41							41			67	28									28
			10	19							19			68	160									160
		2	1	26	32						29			69	92									92
			3	46	32						39			70	96									96
			5	31	33						32		PMA+LZ	1	48									48
			10	18	23						20.5			2	225	32	60	267	16					120
		3	1	25	29						27			3	83	165								124
			3	41	38						39.5			4	87	113								100
			5	31	37						34			5	32	80								56
			10	18	23						20.5			6	56									56
		4	1	17	39						28			7	68									68
			3	42	38						40			8	145	23	36							68
			5	31	34						32.5			9	40									40
			10	24	19						21.5			10	60									60
		5	1	20	28	17					21.6667			11	100	60								80
			3	40	36	32					36			12	44									44
			5	31	34	32					32.3333			13	52									52
			10	21	12	16					16.3333			14	40									40
		6	1	30	32						31			15	12	52								32
			3	45	35						40			16	56	80								68
			5	33	34						33.5			17	32									32
			10	21	23						22			18	64									64
		7	1	16	26	25					22.3333			19	48									48
			3	39	40	45					41.3333			20	44									44
			5	29	32	21					27.3333			21	20									20
			10	15	19	13					15.6667			22	36									36
		8	1	23							23			23	56									56
			3	41							41			24	44									44
			5	32							32			25	68									68
			10	18							18			26	80									80
	-10min	1	1	0	0	0	10				2.5			27	121	79								100
			3	15	0	0	0				3.75			28	97	63								80
			5	10	0	0	0				2.5			29	136	56								96
			10	6	0	0	0				1.5			30	20									20
		2	1	3	0	0					1			31	67	13								40
			3	3	0	0					1			32	91	45								68
			5	3	0	0					1			33	52									52
			10	3	0	0					1			34	40									40
		3	1	5	0						2.5			35	92	68								80
			3	5	0						2.5			36	124									124
			5	5	0						2.5			37	163	98	5	22						72
			10	5	0						2.5			38	48									48
		4	1	0	4	6					3.33333			39	32									32
			3	0	4	6					3.33333			40	56									56
			5	0	4	5					3			41	46	106								76
			10	0	4	6					3.33333			42	72	0								36
		5	1	0							0			43	72									72
			3	0							0			44	60									60
			5	0							0			45	123	74	103							100
			10	0							0			46	122	6								64
		6	1	0	8						4			47	154	30								92
			3	17	0	0					5.66667			48	60	12								36
			5	18	0	0	0				4.5			49	32									32
			10	12	15	0	0	0			5.4			50	56									56
		7	1	0							0			51	40	32								36
			3	0							0			52	116	36								76
			5	0							0			53	157	72	47							92
			10	0							0			54	28									28
		8	1	0							0			55	56									56
			3	0							0			56	44									44
			5	0							0			57	78	42								60
			10	0							0			58	56	112								84
														59	123	56	97							92
														60	84									84
														61	32									32
														62	48									48
														63	88									88
														64	48									48
														65	20									20
	Fig.4i															Fig.4j	CD11b+ cells(%)
	First	Ctrl	PMA	PMA+LZ		Second	Ctrl	PMA	PMA+LZ		Third	Ctrl	PMA	PMA+LZ			Control	PMA	PMA+LZ
	CD11b	21.94	19.17	19.06		CD11b	21.9	19.06	18.98		CD11b	22.01	19.15	19.11		First	3.38	57.8	49.2
		21.97	19.16	19.06			21.9	19.06	19.06			21.91	19.11	19.11		Second	3.14	55.1	46.5
	Average	21.955	19.165	19.06		Average	21.9	19.06	19.02		Average	21.96	19.13	19.11		Third	6.14	60.6	53.4
	ΔCT	8.475	5.525	5.865		ΔCT	8.515	5.43	5.785		ΔCT	8.77	5.47	5.62			CD68+ cells(%)
	ΔΔCT	0.00281042	0.0217175	0.0171577		ΔΔCT	0.00273357	0.0231957	0.018136		ΔΔCT	0.00229069	0.0225614	0.0203335		First	5.2	71.6	39
	Relative mRNA	1.00015	7.72864	6.10594		Relative mRNA	0.972799	8.25469	6.45409		Relative mRNA	0.815193	8.02897	7.23611		Second	4.71	61.3	38.9
	CD68	20.21	17.86	17.72		CD68	20.07	17.67	17.8		CD68	20.53	17.39	18.17		Third	7.49	51.8	32.5
		20.36	17.73	17.91			19.96	17.57	17.81			20.4	17.37	17.84
	Average	20.285	17.795	17.815		Average	20.015	17.62	17.805		Average	20.465	17.38	18.005
	ΔCT	6.805	4.155	4.62		ΔCT	6.63	3.99	4.57		ΔCT	7.275	3.72	4.515
	ΔΔCT	0.00894316	0.0561333	0.0406669		ΔΔCT	0.0100965	0.0629347	0.042101		ΔΔCT	0.00645664	0.0758872	0.0437371
	Relative mRNA	1.00002	6.27678	4.54735		Relative mRNA	1.12898	7.03732	4.70771		Relative mRNA	0.721977	8.48565	4.89065
	GAPDH	13.48	13.62	13.19		GAPDH	13.42	13.65	13.1		GAPDH	13.18	13.65	13.45
		13.48	13.66	13.2			13.35	13.61	13.37			13.2	13.67	13.53
	Average	13.48	13.64	13.195		Average	13.385	13.63	13.235		Average	13.19	13.66	13.49

## Sheet: Figure 5
	Fig.5a												Fig.5b
	#1	b⁺	b²⁺	b³⁺	b⁴⁺	Seq.	y⁺	y²⁺	y³⁺	y⁴⁺	#2		anti-p-S16					anti-GAPDH
	1	190.05326	95.53027	64.02260	48.26877	M-Acetyl-Oxidation					35
	2	319.09586	160.05157	107.03680	80.52942	E	3793.67427	1897.34077	1265.22961	949.17402	34
	3	406.12789	203.56758	136.04748	102.28743	S	3664.63167	1832.81947	1222.21541	916.91337	33
	4	477.16501	239.08614	159.72652	120.04671	A	3577.59964	1789.30346	1193.20473	895.15537	32
	5	592.19196	296.59962	198.06884	148.80345	D	3506.56252	1753.78490	1169.52569	877.39609	31
	6	739.26038	370.13383	247.09164	185.57055	F	3391.53557	1696.27142	1131.18337	848.63935	30
	7	902.32370	451.66549	301.44608	226.33638	Y	3244.46715	1622.73721	1082.16057	811.87224	29
	8	1031.36630	516.18679	344.46028	258.59703	E	3081.40383	1541.20555	1027.80613	771.10641	28
	9	1102.40342	551.70535	368.13932	276.35631	A	2952.36123	1476.68425	984.79193	738.84576	27
	10	1231.44602	616.22665	411.15352	308.61696	E	2881.32411	1441.16569	961.11289	721.08648	26
	11	1328.49879	664.75303	443.50445	332.88015	P	2752.28151	1376.64439	918.09869	688.82583	25
	12	1484.59991	742.80359	495.53815	371.90543	R	2655.22874	1328.11801	885.74776	664.56264	24
	13	1581.65268	791.32998	527.88908	396.16863	P	2499.12762	1250.06745	833.71406	625.53736	23		anti-S16					anti-GAPDH
	14	1678.70545	839.85636	560.24000	420.43182	P	2402.07485	1201.54106	801.36313	601.27417	22
	15	1825.74086	913.37407	609.25180	457.19067	M-Oxidation	2305.02208	1153.01468	769.01221	577.01098	21
	16	1992.73922	996.87325	664.91793	498.94026	S-Phospho	2157.98666	1079.49697	720.00041	540.25212	20
	17	2079.77125	1040.38926	693.92860	520.69827	S	1990.98830	995.99779	664.33428	498.50253	19
	18	2216.83016	1108.91872	739.61491	554.96300	H	1903.95627	952.48177	635.32361	476.74453	18
	19	2329.91423	1165.46075	777.30960	583.23402	L	1766.89736	883.95232	589.63730	442.47980	17
	20	2457.97281	1229.49004	819.99579	615.24866	Q	1653.81329	827.41028	551.94261	414.20878	16
	21	2545.00484	1273.00606	849.00647	637.00667	S	1525.75471	763.38099	509.25642	382.19414	15
	22	2642.05761	1321.53244	881.35739	661.26986	P	1438.72268	719.86498	480.24574	360.43613	14
	23	2739.11038	1370.05883	913.70831	685.53305	P	1341.66991	671.33859	447.89482	336.17294	13
	24	2876.16929	1438.58828	959.39462	719.79778	H	1244.61714	622.81221	415.54390	311.90974	12
	25	2947.20641	1474.10684	983.07366	737.55706	A	1107.55823	554.28275	369.85759	277.64502	11				Relative p-S16/S16 level
	26	3044.25918	1522.63323	1015.42458	761.82025	P	1036.52111	518.76419	346.17855	259.88574	10			Time(h)	0	3	6	12	24
	27	3131.29121	1566.14924	1044.43526	783.57826	S	939.46834	470.23781	313.82763	235.62254	9			First	1	1.2	2.6545	4.6	7.32
	28	3218.32324	1609.66526	1073.44593	805.33627	S	852.43631	426.72179	284.81695	213.86454	8			Second	1.05	1.1	2.9764	4.6578	8.1
	29	3289.36036	1645.18382	1097.12497	823.09555	A	765.40428	383.20578	255.80628	192.10653	7			Third	1.23	1.154	2.44567	5.6754	9.34
	30	3360.39748	1680.70238	1120.80401	840.85483	A	694.36716	347.68722	232.12724	174.34725	6
	31	3507.46590	1754.23659	1169.82682	877.62193	F	623.33004	312.16866	208.44820	156.58797	5
	32	3564.48737	1782.74732	1188.83398	891.87730	G	476.26162	238.63445	159.42539	119.82086	4
	33	3711.55579	1856.28153	1237.85678	928.64441	F	419.24015	210.12371	140.41823	105.56550	3
	34	3808.60856	1904.80792	1270.20771	952.90760	P	272.17173	136.58950	91.39543	68.79839	2
	35					R	175.11896	88.06312	59.04450	44.53520	1
	Fig.5c
		anti-S16					anti-GAPDH
		anti-p-S16					anti-GAPDH
				PMA
			C/EBPα	C/EBPα	C/EBPα-p30	C/EBPα-p30 ΔLZ	LZ
	Relative p-S16/S16	First	1.16332	2.25003	1.58574	2.33613	0.921228
		Second	1	2.55633	0.852685	2.39829	0.911338
		Third	1.11068	1.83979	1.13413	1.72457	1.03179
	Fig.5e							Fig.5f
	Treatment		number of puncta			Average		First	S16A	WT	S16E	Second	S16A	WT	S16E	Third	S16A	WT	S16E
	WT	1	1	0		0.5		CD11b	25.64	26.77	25.79	CD11b	25.64	26.57	25.38	CD11b	25.64	26.77	25.56
		2	1	0		0.5			25.77	26.74	25.85		25.72	26.55	25.37		25.73	26.67	25.53
		3	2			2		Average	25.705	26.755	25.82	Average	25.68	26.56	25.375	Average	25.685	26.72	25.545
		4	1			1		ΔCT	11.8	10.68	8.855	ΔCT	11.83	10.44	8.345	ΔCT	11.81	10.55	8.55
		5	3			3		ΔΔCT	0.000280444	0.000609536	0.00215963	ΔΔCT	0.000274672	0.000719858	0.00307542	ΔΔCT	0.000278507	0.000667012	0.00266805
		6	2			2		Relative mRNA	1.00159	2.17692	7.71296	Relative mRNA	0.980973	2.57092	10.9836	Relative mRNA	0.994667	2.38219	9.52874
		7	1	3		2		CD68	17.88	19.43	19.82	CD68	17.82	19.52	19.85	CD68	17.79	19.47	19.44
		8	4			4			17.88	19.27	19.87		18.07	19.55	19.8		17.72	19.75	19.67
		9	4			4		Average	17.88	19.35	19.845	Average	17.945	19.535	19.825	Average	17.755	19.61	19.555
		10	2			2		ΔCT	3.975	3.275	2.88	ΔCT	4.095	3.415	2.795	ΔCT	3.88	3.44	2.56
		11	3			3		ΔΔCT	0.0635925	0.103306	0.135842	ΔΔCT	0.058517	0.0937524	0.144086	ΔΔCT	0.0679209	0.0921418	0.169576
		12	1			1		Relative mRNA	1.00001	1.62452	2.13615	Relative mRNA	0.920195	1.47428	2.26578	Relative mRNA	1.06807	1.44895	2.66662
		13	0	2		1		GAPDH	13.91	16.04	16.98	GAPDH	13.85	16.08	17.08	GAPDH	13.91	16.15	16.96
		14	2			2			13.9	16.11	16.95		13.85	16.16	16.98		13.84	16.19	17.03
		15	1			1		Average	13.905	16.075	16.965	Average	13.85	16.12	17.03	Average	13.875	16.17	16.995
		16	1	3		2
		17	1			1		Fig.5g	CD11b+ cells(%)				Fig.5h		Spleen weight (g)
		18	3			3			WT	S16E	S16A		mouse	Ctrl	WT	S16A	S16E	p30
		19	2	3		2.5		First	80.7	89.7	56.5		1	0.7628	0.5721	0.8411	0.2811	0.9214
		20	1			1		Second	86.8	91.5	57.6		2	0.6719	0.5812	0.6812	0.2612	0.8011
		21	1	2		1.5		Third	81.9	88.7	54.8		3	0.7123	0.5231	0.8031	0.2812	0.8911
		22	1			1			CD68+ cells(%)
		23	2			2			WT	S16E	S16A		Fig.5i		Spleen weight (g)
		24	4			4		First	84.5	96	45.4		mouse	Ctrl	WT	S16A	S16E	p30
		25	3			3		Second	86	92	55.6		1	67.9	61.3	70.6	50.8	96.6
		26	0			0		Third	81.2	88.5	42.3		2	66.3	61	69	48.2	97.2
		27	3			3							3	69.4	61.3	70.4	50.9	96.6
		28	2			2
		29	2			2
		30	0			0
		31	0			0
		32	4			4
		33	2			2
		34	1			1
		35	1			1
		36	1			1
		37	1			1
		38	2			2
		39	2	3		2.5
		40	2			2
		41	1			1
		42	4			4
		43	2			2
		44	2			2
		45	2			2
		46	3			3
		47	1	1	0	1
		48	0	1		0.5
		49	2			2
		50	2			2
		51	3			3
		52	2			2
		53	3			3
		54	3			3
		55	2			2
		56	1			1
		57	3			3
		58	2			2
		59	3			3
		60	2			2
	S16E	1	3			3
		2	5			5
		3	3			3
		4	4			4
		5	3			3
		6	6			6
		7	6			6
		8	4			4
		9	3			3
		10	4			4
		11	3			3
		12	4			4
		13	7			7
		14	1			1
		15	0	1		0.5
		16	2			2
		17	1			1
		18	1			1
		19	5			5
		20	6			6
		21	4			4
		22	0			0
		23	1			1
		24	2			2
		25	4			4
		26	2			2
		27	2			2
		28	5			5
		29	1	4		2.5
		30	4	1		2.5
		31	5			5
		32	2			2
		33	7			7
		34	4			4
		35	5	3		4
		36	2			2
		37	0			0
		38	3			3
		39	4			4
		40	3			3
		41	4			4
		42	5			5
		43	4	3		3.5
		44	5			5
		45	5			5
		46	3			3
		47	6			6
		48	5			5
		49	1			1
		50	4			4
		51	4			4
		52	5			5
		53	5			5
		54	4			4
		55	6			6
		56	4			4
		57	5			5
		58	3			3
		59	4			4
		60	4			4
	S16A	1	0			0
		2	0			0
		3	0			0
		4	1			1
		5	0			0
		6	0			0
		7	1			1
		8	0			0
		9	0			0
		10	1			1
		11	2			2
		12	0			0
		13	1			1
		14	0			0
		15	1			1
		16	0			0
		17	2			2
		18	1	1		1
		19	1			1
		20	1			1
		21	1			1
		22	0			0
		23	0	0		0
		24	0			0
		25	0			0
		26	0			0
		27	0			0
		28	0			0
		29	0			0
		30	0			0
		31	0	0		0
		32	0			0
		33	0			0
		34	0			0
		35	0			0
		36	0			0
		37	0			0
		38	0			0
		39	0			0
		40	0			0
		41	0	1		0.5
		42	0			0
		43	0			0
		44	0			0
		45	0			0
		46	2			2
		47	0			0
		48	0			0
		49	0			0
		50	1			1
		51	0			0
		52	1			1
		53	0			0
		54	0			0
		55	0			0
		56	2			2
		57	0			0
		58	1			1
		59	1			1
		60	1			1

## Sheet: Figure 6
		Fig.6a
			anti-C/EBPα				anti-Tubulin and anti-GAPDH
				Rapamycin
			Time(h)	0	6	12	24	48
		First	Relative C/EBPα-p30 level	0.994128	0.677061	0.376184	0.189896	0.1144
		Second		1	0.87781	0.632225	0.354513	0.0856645
		Third		1.23945	1.07214	0.648566	0.380987	0.20209
		Fig.6b		number of puncta
		Treatment		#1	#2	#3	#4	#5	#6	#7	#8	#9	#10	#11	Average
		PMA	1	123											123
			2	99	108	69									92
			3	88	72	92	69	96							83.4
			4	121	126	23	138								102
			5	121	81	46	138	72	129		93	90	86	186	104.2
			6	143	90										116.5
			7	143	135	92	92								115.5
			8	88	81	138	92	96							99
			9	132	117										124.5
			10	99	81	161	46	24							82.2
			11	88	99	115	46	24							74.4
			12	99	63	92	138								98
			13	99	72	276	138	72	89	42	39				103.375
			14	154											154
			15	143	90	253	138	96	96	97					130.429
			16	121	117										119
			17	143	90	115									116
			18	110	90	46									82
			19	165	72	46	23	168	92						94.3333
			20	110	108	138	46	144	68						102.333
			21	132	81	69	115	120	59	82	73				91.375
			22	110	99		0								69.6667
			23	99	99	115	69								95.5
			24	121	90	92	69	72	112	81	67				88
			25	99	81	115	92	0							77.4
			26	88	90	115	23	72							77.6
			27	121											121
			28	121	99	92									104
			29	99	108	92	46	72							83.4
			30	165	90	92	69								104
			31	110	90	46	69	72	76						77.1667
			32	121	72										96.5
			33	143											143
			34	132	117	92									113.667
			35	143	63	115									107
			36	121	108	161	69	120	71						108.333
			37	132											132
			38	99	81										90
			39	110	72	69	46	48	53	49					63.8571
			40	132	72	92	161	48	65						95
			41	143	90	115	161	120							125.8
			42	154	81										117.5
			43	165	90	46	115	144							112
			44	110	99	92	161								115.5
			45	132	126	69	115								110.5
			46	121	99										110
			47	110	81										95.5
			48	132	135										133.5
			49	132	72	115	138	96	48						100.167
			50	110	126	69	46	96	102	92					91.5714
			51	110	90	69									89.6667
			52	209	72										140.5
			53	132	144	46	46	72							88
			54	143											143
			55	198	72										135
			56	143											143
			57	121	81	69	23								73.5
			58	132	81	161	69	48	49	85	81				88.25
			59	110	108			0							72.6667
			60	88	99	138	115	72	92						100.667
			61	88	72	46	46								63
			62	121	81	115	69								96.5
			63	99	117	207	230	264	91	132					162.857
			64	154		138	184								158.667
		PMA+R	1	144	180										162
			2	192	144	99	90	77							120.4
			3	156	168	99									141
			4	144	228										186
			5	168	156	132	108								141
			6	168	156	88	99								127.75
			7	156	144	99	99	99	96						115.5
			8	168	144										156
			9	180											180
			10	144	192	121	108	99							132.8
			11	228	144										186
			12	192											192
			13	396	516	132	108	143	134	89	78				199.5
			14	132	204	99	90	66							118.2
			15	156	156	88	351	143	145						173.167
			16	168	192		72								144
			17	168	156	99	99								130.5
			18	185	168	121	108	132	89						133.833
			19	240											240
			20	180	156	110	108								138.5
			21	168	204	132	99	121	121	67	120				129
			22	204											204
			23	156	168	88									137.333
			24	252	180										216
			25	180	156	110	117								140.75
			26	132	168	121	108	99							125.6
			27	156	180	88	117	99							128
			28	156											156
			29	156											156
			30	204											204
			31	180	156										168
			32	216	228	55									166.333
			33	168	156	143	108								143.75
			34	144	168	165	153								157.5
			35	180	204	99									161
			36	180	168	110	117	143							143.6
			37	156	192	55	72	66							108.2
			38	168	168	132	108	99	102						129.5
			39	144	156										150
			40	156	204										180
			41	180	144	110	99	110							128.6
			42	204	168	121	135								157
			43	144	144	154	117								139.75
			44	132	144	55									110.333
			45	132	168	121									140.333
			46	144	144	121	126								133.75
			47	132	168	132	126	121							135.8
			48	144	204	165	99	66							135.6
			49	156	180	99	99	209							148.6
			50	144	156	110									136.667
			51	156	192										174
			52	180	192	110									160.667
			53	180	204	165									183
			54	168	156	110	180	143							151.4
			55	156	144	132	162	132							145.2
			56	180	168	99	81								132
			57	204	192	143	72								152.75
			58	204	180	154	126	143							161.4
			59	168	144	88	135								133.75
			60	180	192										186
			61	132	180	110	135								139.25
			62	144	156										150
			63	156	156	154	153								154.75
		PMA+R+LZ	1	121		126									123.5
			2	104		126		87							105.667
			3	132											132
			4	52		42									47
			5	65		56									60.5
			6	65		98		81		36					70
			7	52		112									82
			8	117											117
			9	78		84		69							77
			10	104		98		61		81					86
			11	65		70		136							90.3333
			12	91											91
			13	104		126		74							101.333
			14	65											65
			15	65											65
			16	65		98		131		76		121			98.2
			17	78		126		64							89.3333
			18	24											24
			19	78		112		139							109.667
			20	91		84		62		79		135		74	87.5
			21	117		28		102		45					73
			22	91		126		134		57					102
			23	65		140		73		101					94.75
			24	52		154		38		34		81		86	74.1667
			25	130		126		59							105
			26	78		112		129		130		112			112.2
			27	104		140		29		38					77.75
			28	104		84		123		108		128			109.4
			29	91		84		62		74					77.75
			30	128		110		28							88.6667
			31	121											121
			32	104		84		89							92.3333
			33	78											78
			34	117		168		78		121					121
			35	65		70		61							65.3333
			36	117		98		90							101.667
			37	89		56		74		64					70.75
			38	103		84		94		72					88.25
			39	143		99									121
			40	126		126		79							110.333
			41	104		98		112				131			111.25
			42	102		71									86.5
			43	114		140									127
			44	117		112									114.5
			45	143		140									141.5
			46	130											130
			47	78		70									74
			48	104		92		91							95.6667
			49	53		112									82.5
			50	104											104
			51	78											78
			52	130											130
			53	91		70									80.5
			54	75		81									78
			55	81											81
			56	67											67
			57	72		56									64
			58	91		98		83							90.6667
			59	89											89
			60	76		112		93							93.6667
			61	98											98
			62	78		90									84
		Fig.6c		First					Second					Third
				PMA	PMA+R	PMA+R+LZ	PMA+R+p30		PMA	PMA+R	PMA+R+LZ	PMA+R+p30		PMA	PMA+R	PMA+R+LZ	PMA+R+p30
		CD11b	CT	23.9	28.82	24.2	23.6	CT	23.88	29.42	24.28	24.29	CT	23.83	29.3	24.13	23.55
				23.88	29.09	24.27	23.57		23.85	29.55	24.22	24.3		23.84	29.03	24.21	23.68
			Average	23.89	28.955	24.235	23.585	Average	23.865	29.485	24.25	24.295	Average	23.835	29.165	24.17	23.615
			ΔCT	10.225	8.99	10.685	9.64	ΔCT	10.325	9.545	10.72	10.025	ΔCT	10.235	9.06	10.505	9.775
			ΔΔCT	0.000835542	0.00196671	0.000607428	0.00125335	ΔΔCT	0.000779588	0.00133866	0.000592869	0.000959786	ΔΔCT	0.000829771	0.00187356	0.000688145	0.00114138
			Relative mRNA	0.999452	2.35252	0.726588	1.49922	Relative mRNA	0.932522	1.60126	0.709173	1.14807	Relative mRNA	0.992548	2.2411	0.82314	1.36529
		CD68	CT	18.52	24.09	18.56	18.62	CT	18.52	24.24	18.53	19.02	CT	18.52	24.11	18.68	18.56
				18.5	24.09	18.83	18.61		18.52	24.24	18.54	19.11		18.57	24.18	18.66	18.57
			Average	18.51	24.09	18.695	18.615	Average	18.52	24.24	18.535	19.065	Average	18.545	24.145	18.67	18.565
			ΔCT	4.845	4.125	5.145	4.67	ΔCT	4.98	4.3	5.005	4.795	ΔCT	4.945	4.04	5.005	4.725
			ΔΔCT	0.0347944	0.0573128	0.0282619	0.0392817	ΔΔCT	0.0316862	0.0507658	0.0311419	0.0360214	ΔΔCT	0.0324643	0.0607909	0.0311419	0.0378123
			Relative mRNA	1.00001	1.6472	0.812262	1.12898	Relative mRNA	0.910681	1.45904	0.895036	1.03528	Relative mRNA	0.933044	1.74717	0.895036	1.08675
		GAPDH	CT	13.66	20	13.55	13.96	CT	13.54	19.94	13.52	14.29	CT	13.6	20.08	13.66	13.82
				13.67	19.93	13.55	13.93		13.54	19.94	13.54	14.25		13.6	20.13	13.67	13.86
			Average	13.665	19.965	13.55	13.945	Average	13.54	19.94	13.53	14.27	Average	13.6	20.105	13.665	13.84
		Fig.6d	CD11b+ cells(%)						CD68+ cells(%)
			PMA	PMA+R	PMA+R+LZ	p30			PMA	PMA+R	PMA+R+LZ	p30
		First	48.3	70.2	48.7	65.8		First	55.6	83.3	49.1	75.9
		Second	47.6	78.8	35	60.4		Second	55.9	77	25.7	69.9
		Third	51	62	53.5	54.1		Third	55.9	78.1	37.5	63.9
		Fourth	47.6	65.5	37.5	56.6		Fourth	48	78.2	27.2	66.4
		Fig.6f	Spleen weight(g)					Fig.6g	mScarlet+ cells in BM
		mouse	Ctrl	D/A	D/A+R	D/A+R+LZ		mouse	Ctrl	D/A	D/A+R	D/A+R+LZ
		#1	0.7883	0.194	0.0933	0.241		#1	86.6	64.6	57.9	66.2
		#2	0.6974	0.2432	0.1143	0.2144		#2	85.7	67.5	59	68.1
		#3	0.5982	0.2511	0.1211	0.1988		#3	84	63.2	57.7	65.7
		#4	0.6234	0.3121	0.1532	0.2341		#4	87.3	67.4	58.9	65.7
		#5	0.3471	0.2466	0.1451	0.2132		#5	85.5	66.5	57.2	67.5
		Fig.6h		number of puncta
				#1	#2	#3	#4	#5	#6	#7	#8	#9	#10	#11	#12	#13	#14	#15	#16	#17	#18	#19	#20	#21	#22	#23	#24	#25	#26	AVERAGE
		Ctrl	1	14	15	25	14	19	24	25																				19.4286
			2	20	21	18	23	24	5																					18.5
			3	15	18	15	35																							20.75
			4	13	13	16	26																							17
			5	23	18	21	21	25																						21.6
			6	15	14	13	23																							16.25
			7	24																										24
			8	27	22	33	38	18	17																					25.8333
			9	13	9	21	25	31	23																					20.3333
			10	34	23																									28.5
			11	11	31	12																								18
			12	10	15	19	16	18	21	10																				15.5714
			13	10	16	6	8	6	12	15	11																			10.5
			14	12	15																									13.5
			15	12	17	27	12	20																						17.6
			16	12	13	5	7																							9.25
			17	16	22																									19
			18	23	19	11																								17.6667
			19	13	17	11	10																							12.75
			20	12	23	27	10	3	12	6	17	16	14	12	19	28	9	25	21	11										15.5882
			21	36	25	21	17	23	30	17	27	13	24	31	17															23.4167
			22	0																										0
			23	19	14	16	10	19	11	15	13	15	11	12	20	26	19	12	10	20	18	17	21	22	11	25	14	19	15	16.3077
			24	10	12	11																								11
			25	12	13	14																								13
			26	11	19	22																								17.3333
			27	16	13	21	14	20	25																					18.1667
			28	18	14	13	10																							13.75
			29	12	10	27	20																							17.25
			30	11	26	24																								20.3333
			31	12																										12
			32	11	21	18	18	27	8	10																				16.1429
			33	18	22	19																								19.6667
			34	19	13	16	10	21																						15.8
			35	17	16	12	11																							14
			36	15	13	18	9	12	15																					13.6667
			37	15	15	23	15	19	15	21	14	25																		18
			38	11	9	25	17	24	34	8																				18.2857
			39	19	11	10	22	25	11	19	13																			16.25
			40	16	12	11	10	17	18	7	17																			13.5
			41	14	8	12	14	19	14	16	16	13	25																	15.1
			42	21	18	16	23	11	25	23																				19.5714
			43	34	20	12	21	8	10																					17.5
			44	21	18	17	26	19	11	29	17	22	19	17																19.6364
			45	19	12	8	9	12	24	22	22	9	22	20	23	18	11													16.5
			46	12	9	7	6	9	7	25	6	26	11	9	25	27	18													14.0714
			47	25	15	18	21	10	10	22	21	14	16	23	18	23	22													18.4286
			48	18	22	28	23	15	23	5	21	21	21	15																19.2727
			49	23	19	16	23	13	25	19	18	13	12	23	17	19														18.4615
			50	22	18	28	26	22	32	35	28	30																		26.7778
			51	21	22	11	13	18	12	17	8	22	14	11	18	13	10	9												14.6
			52	13	10	3	2	6	5	1	6	8	2	0	2	6	8	9												5.4
			53	0	4	2	3	5	0	4	11	4	5																	3.8
			54	0	0	2	0	4	6																					2
			55	6	7	4	9	5	3	12	5																			6.375
			56	6	3	0	3	4	2	7																				3.57143
			57	6	9	6	2	0	4	18	5	5	3	0																5.27273
			58	0	0	0	4	6	9	2	4	0	3	11	0	6	2													3.35714
			59	6	0	4	7	3																						4
			60	11	7	0	6	1	8	10																				6.14286
			61	3	2																									2.5
			62	0	6	7	8	0	6	6	4	8																		5
			63	1	5	4	3																							3.25
			64	5	7	8	4	7	6	11	0																			6
			65	0	5	3	8	1	2	4																				3.28571
		D/A	1	28	23	25	30	18	18	19	21	20	16	29																22.4545
			2	23	18	32	23																							24
			3	18	25	15	26	27	25	21																				22.4286
			4	26	29	32	21	26	33	22																				27
			5	20	25	26	17																							22
			6	24	34	17	24	25	16																					23.3333
			7	26	29	23																								26
			8	23	16	27	17	24	22																					21.5
			9	18	24	20	20																							20.5
			10	23	22	27	25																							24.25
			11	16	22	18	20	25	17	21																				19.8571
			12	20	16	20	28																							21
			13	24	26	17	13																							20
			14	22	19	23	17	18																						19.8
			15	18	22	26																								22
			16	22	24	20	22																							22
			17	30																										30
			18	28	24	30	28																							27.5
			19	22	28	20	22	21	18	27	20	26	28																	23.2
			20	20	25	22	16	23	28	18	22																			21.75
			21	26	22																									24
			22	20	26	18																								21.3333
			23	29	18	20																								22.3333
			24	20	18	19	22	22	21																					20.3333
			25	24	19	22	24	31																						24
			26	24	21	20	20	19																						20.8
			27	22	21	26																								23
			28	20	31	21	22	23	22	21																				22.8571
			29	32	23	18	13	18	19	22																				20.7143
			30	17	25	18	24																							21
			31	24	20																									22
			32	26	22	32	20	19																						23.8
			33	20	22																									21
			34	18	20	26	14	23	19	14	26																			20
			35	20	17	22	18																							19.25
			36	19	18	27	20	19	22																					20.8333
			37	23	24	26	15																							22
			38	20	21	25	17	19	18																					20
			39	11	23	30	17																							20.25
			40	21																										21
			41	24																										24
			42	27	22	21	31																							25.25
			43	20	24	28	25																							24.25
			44	28	20	23	22	23																						23.2
			45	26	25	16	20																							21.75
			46	25	31	32																								29.3333
			47	22	24	14	18	29																						21.4
			48	18	22	19	20	27	26																					22
			49	20	22	24	21																							21.75
			50	35	24	29	20	22																						26
			51	19	22	18																								19.6667
			52	19	23	20																								20.6667
			53	27	20																									23.5
			54	17	32	21	15	22	20	17																				20.5714
			55	18	24	14																								18.6667
			56	26																										26
			57	23	17	24																								21.3333
			58	25																										25
			59	24	13	16																								17.6667
			60	17	27	19	32																							23.75
		D/A+R	1	45	31	43																								39.6667
			2	33	32	39	35																							34.75
			3	37	41	34	38	35																						37
			4	42	29	34	43	38	33	30	33																			35.25
			5	40	22	37																								33
			6	37	41	35	37																							37.5
			7	31	44																									37.5
			8	39	29	41	35	39	30	41	34																			36
			9	36	39	26	32																							33.25
			10	43	36	42	39																							40
			11	37	43	42	45	37																						40.8
			12	33	37	38	40	36																						36.8
			13	43	38	41	37	32	35	32	38																			37
			14	35																										35
			15	30																										30
			16	31	36	33																								33.3333
			17	44	30	40	36																							37.5
			18	32	34	35	27																							32
			19	36	43																									39.5
			20	43	41	37																								40.3333
			21	39	30	44	26	33																						34.4
			22	28	35	41	31	33	39																					34.5
			23	34	35																									34.5
			24	31	33																									32
			25	39	32	42																								37.6667
			26	38																										38
			27	35																										35
			28	25	31	33	32	37																						31.6
			29	31	35	17	38	36																						31.4
			30	41	46	31	36	35																						37.8
			31	32	40	33	35	43																						36.6
			32	21	30	28																								26.3333
			33	21	32	35	38																							31.5
			34	41	34	29	30	39																						34.6
			35	36	33	35	26	40																						34
			36	34	32																									33
			37	24	20	38	23	35	31	31																				28.8571
			38	40	32	25	37	29	33																					32.6667
			39	32																										32
			40	33																										33
			41	31	28																									29.5
			42	33	37																									35
			43	35	26	36	29	46																						34.4
			44	30	30	38	28	31																						31.4
			45	18	30	24																								24
			46	31	37	36	34																							34.5
			47	42																										42
			48	28	37	32																								32.3333
			49	24	36	32	36	31																						31.8
			50	37	36																									36.5
			51	19																										19
			52	42	33																									37.5
			53	36	32	29	38																							33.75
			54	36	32																									34
			55	33	23	31	34																							30.25
			56	16	41	27	39	33	39																					32.5
			57	35	38	35																								36
			58	23	31	36	22																							28
			59	37	36	23	28	18																						28.4
			60	21	25	38																								28
		D/A+R+LZ	1	12	21	16																								16.3333
			2	0																										0
			3	17	18																									17.5
			4	11	7	23																								13.6667
			5	13	8																									10.5
			6	8	11																									9.5
			7	21																										21
			8	15																										15
			9	12	6																									9
			10	6	8	12	12	6	8	9	3																			8
			11	18	14	9	10	11	12	6	7	4																		10.1111
			12	32	14																									23
			13	28																										28
			14	23	12																									17.5
			15	18	19																									18.5
			16	0																										0
			17	28	17	8																								17.6667
			18	5																										5
			19	9	15	18	37																							19.75
			20	26	14	12	9																							15.25
			21	26	15	18	16	8																						16.6
			22	15	18	14																								15.6667
			23	16	7	15	17	14																						13.8
			24	36	37	36	7																							29
			25	39	7	25	17																							22
			26	19																										19
			27	15	16	17	19	24	13																					17.3333
			28	24	34	32	25	15	24	16	36	37	23	34	25	32														27.4615
			29	34	21	15	8																							19.5
			30	39	41	43																								41
			31	16																										16
			32	4	38																									21
			33	43	45	36	15	43																						36.4
			34	41	35	32																								36
			35	28	34	32																								31.3333
			36	20	38	12	10																							20
			37	28	39	41																								36
			38	42	41																									41.5
			39	15	23	38	37																							28.25
			40	40	42	24	37	16																						31.8
			41	19	36																									27.5
			42	40	36	38	36	5	7																					27
			43	17	34	36																								29
			44	25	28	42																								31.6667
			45	6	38	22	5																							17.75
			46	34	21																									27.5
			47	24	33	35	39	38	22																					31.8333
			48	39	42	45	5																							32.75
			49	10	33	45																								29.3333
			50	45	13	21	11																							22.5
			51	23	42	19	22																							26.5
			52	39	41	16																								32
			53	8	15	32																								18.3333
			54	28	22	40																								30
			55	26	31	20																								25.6667
			56	11	21	37	25																							23.5
			57	15	12	14	37	14	13																					17.5
			58	31	29																									30
			59	26	16	11	18																							17.75
			60	40	18	29	26																							28.25

## Sheet: S1
	S.1e		number of puncta											Average
	Treatment		#1	#2	#3	#4	#5	#6	#7	#8	#9	#10	#11
	Ctrl	1	0											0
		2	2											2
		3	0											0
		4	0											0
		5	2	3										2.5
		6	0	0	0	0	0	1	0					0.142857
		7	0	0	0									0
		8	3	2	0	0	2	2	0					1.28571
		9	4											4
		10	0	0	0	0	0	0	2	0	0	0		0.2
		11	2	0	1	0	0							0.6
		12	0	0	0	0	0							0
		13	3											3
		14	2	3										2.5
		15	2											2
		16	3	0	0	3								1.5
		17	4	0										2
		18	0	0	0									0
		19	0											0
		20	0	0	0	0								0
		21	0	0	0									0
		22	0	2	0	0								0.5
		23	0											0
		24	2	0	0									0.666667
		25	1											1
		26	2	0										1
		27	0											0
		28	0											0
		29	0	0	0									0
		30	0	0	0									0
		31	3	0	0									1
		32	0	0										0
		33	1											1
		34	0											0
		35	3	0										1.5
		36	0	0	0	0								0
		37	0	0										0
		38	0	1	0									0.333333
		39	4											4
		40	0											0
		41	0	0	0									0
		42	0											0
		43	0	0										0
		44	0	0	0									0
		45	1											1
		46	0											0
		47	0											0
		48	3	0	1	0	2	3						1.5
		49	0	0	0	0	3							0.6
		50	0	0	0	0	0	2	0	0				0.25
		51	2	3										2.5
		52	0	0										0
		53	5	3										4
		54	3	0										1.5
		55	5	0										2.5
		56	5	0	2	0	2	2	2	0	1			1.55556
		57	3											3
		58	0	3	3									2
		59	0	0	0	0								0
		60	1	1	3	3								2
		61	0											0
		62	1	3										2
		63	0											0
		64	0											0
		65	4	0	0									1.33333
		66	0											0
		67	0											0
	Differentiated	1	8	10	8	9	10	10	11	9				9.375
		2	16	8	10	6	11	10	10	12				10.375
		3	10	9	10									9.66667
		4	13											13
		5	19	14										16.5
		6	17	19	18									18
		7	12	9	10	6								9.25
		8	9	11	15	15	8							11.6
		9	23	9										16
		10	10	17	8									11.6667
		11	11	9	10	9	9	9	7					9.14286
		12	10	11	12	9	12	8	9	9	8	12		10
		13	12	11	11	12								11.5
		14	13	13	18	15								14.75
		15	14	8	9									10.3333
		16	10	8	15	10	11	12	15	9	13	16	5	11.2727
		17	13	12	12									12.3333
		18	14											14
		19	16	16										16
		20	13	16	15	14								14.5
		21	13	8	12	11	8							10.4
		22	18											18
		23	10	11	10	10	9							10
		24	14	11	9	10	10							10.8
		25	11	12	8	10	9	8	9					9.57143
		26	14	10										12
		27	16	13	10	10	13	10						12
		28	13	10	12	7	10							10.4
		29	18											18
		30	8	11	10	10	9	8	9					9.28571
		31	15	10	17	15	12	9						13
		32	13	11	10	11	15							12
		33	27	12	12									17
		34	19											19
		35	9	13	12	10	11	9	10					10.5714
		36	19	9	11									13
		37	13	10	10	9								10.5
		38	15	11	6	8	14	8	9	11	12	13		10.7
		39	12	14	19									15
		40	17											17
		41	13	11	12	12	10	9						11.1667
		42	10	12	10									10.6667
		43	6	12	8									8.66667
		44	13	14	20	18	11							15.2
		45	19	9	11									13
		46	9	11	15									11.6667
		47	15	16										15.5
		48	16	19										17.5
		49	15	7	16	16	17	7						13
		50	10	8	9	9	9	7						8.66667
		51	14	10										12
		52	13											13
		53	25											25
		54	10	10	13	12								11.25
		55	13											13
		56	9	8	16	14								11.75
		57	11	6	7									8
		58	10	12	13									11.6667
		59	12											12
		60	10	12	9									10.3333
		61	10											10
		62	16	15	12	17								15
		63	14	10	9	7	8	10	9	13				10
		64	12	11	12	15								12.5
		65	16	11	11	10								12
		66	13	9	10									10.6667
		67	16	12	13	14	16	15						14.3333
		68	21											21
		69	14	17	11									14
		70	21											21
		71	12	19	20									17
	S.1g		number of puncta											Average
	Treatment		#1	#2	#3	#4	#5	#6	#7	#8	#9	#10	#11
	Ctrl	1	49	43										46
		2	67	72	46	54								59.75
		3	78	65	72	31								61.5
		4	49	56										52.5
		5	36	23										29.5
		6	46	9	32	25	23							27
		7	43	68	51									54
		8	42	28	25									31.6667
		9	38	34	21	46	41							36
		10	16	37	46	37								34
		11	47	23										35
		12	67	43	21									43.6667
		13	54	81	56	51								60.5
		14	56	68	32	46								50.5
		15	56	16										36
		16	69	78	98	29	18	41						55.5
		17	28	72	64									54.6667
		18	17	39										28
		19	32											32
		20	34	46										40
		21	31											31
		22	40	71	32									47.6667
		23	59	63										61
		24	71	82	32									61.6667
		25	16	38	47	36	68							41
		26	82	71	76	43	51	59	91	103	106	89		77.1
		27	67											67
		28	61	122	48	31	41							60.6
		29	61	79	31	81	56							61.6
		30	93	32	79									68
		31	69	24	42									45
		32	37	49										43
		33	32	41	62	78								53.25
		34	19	27	68									38
		35	67	38	78									61
		36	31											31
		37	24											24
		38	39											39
		39	41											41
		40	42											42
		41	38											38
		42	61	44	37	31								43.25
		43	36	41	34									37
		44	25											25
		45	23											23
		46	21	31	35	19								26.5
		47	32	41	28	25								31.5
		48	33	27										30
		49	65	57										61
		50	38	52										45
		51	24											24
		52	56	38	61									51.6667
		53	36											36
		54	31											31
		55	46	56										51
		56	24											24
		57	38	42										40
		58	46											46
		59	32	38										35
		60	26	21	18									21.6667
	Differentiated	1	93	111	105									103
		2	66	83	77	122	170	134						108.667
		3	127	102	68	77	80	92	110	147				100.375
		4	122	107	87	77	74							93.4
		5	100	145										122.5
		6	77	77	51									68.3333
		7	41	78										59.5
		8	51	102	159	127	109							109.6
		9	123	143	53	98								104.25
		10	38	238	82	142	212							142.4
		11	214	54	61	54	186							113.8
		13	134	121	81	91	62							97.8
		15	126	56	40									74
		16	112	113	30									85
		17	45	64	141									83.3333
		18	37	40	45									40.6667
		19	56	51										53.5
		21	63	50										56.5
		22	34	70	43	58								51.25
		23	53	107	52	107	165							96.8
		24	128	59	52									79.6667
		25	185	32										108.5
		26	156	155	56									122.333
		27	88	56	51									65
		28	83	79										81
		29	66	63										64.5
		30	81	135										108
		31	50	158										104
		32	78	58	93									76.3333
		33	53	160										106.5
		34	190	172	75	204								160.25
		35	104	56	104									88
		36	107	182	54	75								104.5
		37	98	56	62	63								69.75
		38	73	56	94	45	66	160						82.3333
		39	83	94	42									73
		40	75	52										63.5
		41	74	49	70	103	186	173						109.167
		42	9	166	208	91	136	121						121.833
		43	68	126	68	130								98
		44	210	198	140	52	35							127
		45	235	71	110	113	79							121.6
		46	135	75										105
		47	185	123	173	151	155							157.4
		48	42	63										52.5
		49	143	36	100									93
		50	130	93	89									104
		51	49	26	162									79
		52	254	135										194.5
		53	52	59	120									77
		54	83	86	130	97								99
		55	49	60										54.5
		56	131	119	145	141	122	72						121.667
		57	89	165	101	225	56							127.2
		59	63	170	139	219								147.75
		60	88	199	54									113.667
		62	115	162	22	185	69	72						104.167

## Sheet: S2
	S.2a
	S.2b
		anti-EGFP					anti-GAPDH

## Sheet: S3
	S.3a							S.3b
								anti-EGFP					anti-GAPDH
	S.3d		number of puncta						Average
	C/EBPα-EGFP:mCherry-C/EBPα-p30		#1	#2	#3	#4	#5	#6
	1：1	1	53	47	33	46	38		43.4
		2	102	82					92
		3	97						97
		4	82	87	40				69.6667
		5	112	78					95
		6	77	84					80.5
		7	119	232					175.5
		8	88	39					63.5
		9	34						34
		10	28						28
		11	51	36	60	65	69		56.2
		12	68	21					44.5
		13	41	33	53				42.3333
		14	70	84					77
		15	54	44					49
		16	40	66	90				65.3333
		17	75	55					65
		18	35	35					35
		19	55	59	57				57
		20	74	95	16				61.6667
		21	35	75	67	61			59.5
		22	35	35	58				42.6667
		23	76						76
		24	67	72					69.5
		25	83	62					72.5
		26	80	54					67
		27	58	92	96				82
		28	64						64
		29	56						56
		30	90						90
		31	67	67					67
		32	124						124
		33	89						89
		34	71	50	68	77			66.5
		35	90						90
		36	43	70	59	71	70	62	62.5
		37	82	63					72.5
		38	79	66					72.5
		39	76	70	62				69.3333
		40	101	74					87.5
		41	54	70	72				65.3333
		42	59	49	35				47.6667
		43	73						73
		44	44						44
		45	56	63					59.5
		46	42	37					39.5
		47	37	51	53				47
		48	36						36
		49	51	60	44	47			50.5
		50	44	59	31	37	39		42
		51	52						52
		52	38	38	28	52	43		39.8
		53	62	66					64
		54	64	47	78				63
		55	37						37
		56	25	38	68	53	89		54.6
		57	54	49					51.5
		58	32	57					44.5
		59	65	36	31				44
		60	68	59					63.5
		61	46	43	51				46.6667
		62	109	71					90
		63	53	40	21	58			43
	1：3	1	14	20					17
		2	15						15
		3	22	22					22
		4	21						21
		5	31						31
		6	27						27
		7	23						23
		8	24	26					25
		9	22	25					23.5
		10	31	30					30.5
		11	14	15	35				21.3333
		12	30	25					27.5
		13	23						23
		14	16						16
		15	18	29	38	27			28
		16	15	13	27	38	15		21.6
		17	16						16
		18	13	19					16
		19	18						18
		20	15	14					14.5
		21	25						25
		22	18	38					28
		23	26						26
		24	16						16
		25	20	30					25
		26	10	30					20
		27	6	55	35				32
		28	15	37					26
		29	27						27
		30	41						41
		31	16						16
		32	21						21
		33	17						17
		34	27						27
		35	16						16
		36	22						22
		37	14						14
		38	18						18
		39	15	29					22
		40	15						15
		41	26						26
		42	34	30					32
		43	26						26
		44	20						20
		45	24						24
		46	18						18
		47	29	41	17				29
		48	16	21					18.5
		49	25						25
		50	23						23
		51	28						28
		52	22						22
		53	19						19
		54	35	27					31
		55	15						15
		56	27						27
		57	26						26
		58	32						32
		59	23						23
		60	23						23
		61	43	29					36
		62	26						26
		63	26	38					32
	1：9	1	0						0
		2	0						0
		3	0	0	0	0	0	0	0
		4	0						0
		5	0	0					0
		6	0						0
		7	0						0
		8	0						0
		9	0	0					0
		10	0						0
		11	0	0	0	0			0
		12	0						0
		13	0	0	0				0
		14	0						0
		15	0	0	0				0
		16	0	0					0
		17	0	0	0	0			0
		18	0						0
		19	0	0	0		0	0	0
		20	0	0					0
		21	0	0	0				0
		22	0	0	0				0
		23	0	0	0	0	0	0	0
		24	0						0
		25	0	0					0
		26	0	0	0				0
		27	0						0
		28	0	0	0				0
		29	0						0
		30	0	0	0				0
		31	0						0
		32	0	0	0	0	0		0
		33	0						0
		34	0	0	0	0	0		0
		35	0						0
		36	0	0	0	0			0
		37	0	0					0
		38	0	0	0				0
		39	0	0					0
		40	0	0	0				0
		41	0						0
		42	0	0					0
		43	0						0
		44	0	0					0
		45	0	0	0	0	0	0	0
		46	0						0
		47	0	0	0	0			0
		48	0						0
		49	0	0	0				0
		50	0						0
		51	0	0	0	0			0
		52	0						0
		53	0	0					0
		54	0	0	0	0			0
		55	0						0
		56	0	0	0	0	0		0
		57	0	0	0				0
		58	0	0	0	0	0		0
		59	0	0					0
		60	0	0					0
	1：18	1	0	0	0				0
		2	0	0	0	0			0
		3	0	0					0
		4	0	0					0
		5	0	0	0	0			0
		6	0	0					0
		7	0	0	0	0	0		0
		8	0	0					0
		9	0	0	0				0
		10	0	0	0				0
		11	0	0					0
		12	0	0					0
		13	0	0	0	0	0		0
		14	0						0
		15	0	0	0				0
		16	0						0
		17	0	0	0				0
		18	0						0
		19	0	0	0	0	0		0
		20	0	0					0
		21	0						0
		22	0	0	0	0	0		0
		23	0	0					0
		24	0	0					0
		25	0						0
		26	0	0	0	0			0
		27	0	0	0	0			0
		28	0	0					0
		29	0	0					0
		30	0	0	0				0
		31	0						0
		32	0	0	0	0			0
		33	0						0
		34	0						0
		35	0	0	0	0			0
		36	0						0
		37	0	0					0
		38	0						0
		39	0						0
		40	0	0	0	0			0
		41	0						0
		42	0						0
		43	0						0
		44	0						0
		45	0						0
		46	0	0	0				0
		47	0						0
		48	0						0
		49	0	0	0	0	0	0	0
		50	0						0
		51	0						0
		52	0						0
		53	0	0	0				0
		54	0						0
		55	0						0
		56	0	0	0				0
		57	0						0
		58	0	0					0
		59	0	0					0
		60	0	0	0	0			0

## Sheet: S4
	S.4a
		anti-mCherry				anti-GAPDH

[truncated: 2 more sheets: S5, S6]
